# Supplementary material for: Systemic Inflammation and Complement Activation Parameters Predict Clinical Outcome of Severe SARS-CoV-2 Infections
Source: Viruses. 2021 Nov 26;13(12):2376. doi: 10.3390/v13122376 (PMC8707937; doi:10.3390/v13122376)
Supplement: Supplementary file 1 [file viruses-13-02376-s001.zip]

Archive with 1 entries (1 files):
- viruses-1450029-supplementary.pdf
